# Supplementary material for: Effects of industrial effluents on the quality of water in Namanve stream, Kampala Industrial and Business Park, Uganda
Source: BMC Res Notes. 2020 Apr 16;13:220. doi: 10.1186/s13104-020-05061-x (PMC7164339; doi:10.1186/s13104-020-05061-x)
Supplement: Supplementary file 2 — Additional file 2: Table S2. Raw data for investigated quality parameters of water from Namanve stream, Kampala Industrial and Business Park, Uganda. [file 13104_2020_5061_MOESM2_ESM.xlsx]

## Sheet: RAW DATA KIBP NAMANVE
		Table S2. Raw data for investigated quality parameters of water from Namanve stream, Kampala Industrial and Business Park, Uganda.
	Site	Collection ID	Day	Replicate	pH	Turbidity (FTU)	Total Dissolved Solids (ppm)	Electrical Conductivity (mg/L)	Total Phosphates (mg/L)	Total Nitrogen (mg/L)	Total Suspended Solids (µS/cm	Biochemical Oxygen Demand (mg/L)	Escherichia coli (CFU/100ml)
	S1	C1	D1	R1	6.2	15	370.7	730.7	2.7	0.006	12.43	0.004	0
	S1	C1	D1	R2	6.2	12	370.4	736.6	2.7	0.006	12.53	0.002	1
	S1	C1	D1	R3	6.2	12.3	370.6	740	2.7	0.006	0.09	0.002	4
	S2	C1	D1	R1	6.6	25.7	105.3	213.1	ND	0.002	12.47	0.004	5
	S2	C1	D1	R2	6.6	24.9	105.9	213.4	ND	0.002	12.51	0.002	3
	S2	C1	D1	R3	6.7	23.6	106	213.5	ND	0.002	0.04	0.004	2
	S3	C1	D1	R1	6.7	19.6	167	329.5	0.64	0.001	12.32	0.006	4
	S3	C1	D1	R2	6.7	20.9	167	330.8	0.64	0.001	12.52	0.004	5
	S3	C1	D1	R3	6.7	20.7	167	332.5	0.64	0.001	0.2	0.006	4
	S4	C1	D1	R1	6.5	27.6	175	352	0.79	0.002	12.33	0.006	5
	S4	C1	D1	R2	6.5	23.4	174.7	352.2	0.79	0.002	12.57	0.002	5
	S4	C1	D1	R3	6.5	23.4	175.3	322.3	0.79	0.002	0.24	0.004	5
	S1	C2	D1	R1	6.5	305	201.3	181	1.72	ND	12.65	0.004	3
	S1	C2	D1	R2	6.5	305	205.3	142.7	1.72	ND	12.83	0.006	2
	S1	C2	D1	R3	6.5	296	208.4	110	1.72	ND	0.18	0.004	3
	S2	C2	D1	R1	6.5	114	47.02	93.32	0.36	ND	12.61	0.002	5
	S2	C2	D1	R2	6.6	110	47.4	92.5	0.36	ND	12.74	0.002	3
	S2	C2	D1	R3	6.5	114	47.83	93	0.36	ND	0.13	0.004	3
	S3	C2	D1	R1	6.6	117	67.69	133.2	0.4	ND	12.73	0.004	5
	S3	C2	D1	R2	6.6	117	68.07	133.4	0.4	ND	12.86	0.002	4
	S3	C2	D1	R3	6.6	110	68.62	134.4	0.4	ND	0.14	0.004	1
	S4	C2	D1	R1	6.7	150	70.96	140.8	0.41	ND	12.52	0.004	3
	S4	C2	D1	R2	6.7	142	71.22	140	0.41	ND	12.74	0.004	3
	S4	C2	D1	R3	6.7	149	71.52	141.2	0.41	ND	0.22	0.002	2
	S1	C3	D2	R1	7.8	122	272.3	542.6	0.53	0.497	12.75	0.004	3
	S1	C3	D2	R2	7.9	122	274.8	538.3	0.53	0.497	12.88	0.002	2
	S1	C3	D2	R3	7.8	120	275.2	542.5	0.53	0.497	0.13	0.004	6
	S2	C3	D2	R1	7.6	66.2	53.65	110.4	7.85	ND	12.69	0.002	5
	S2	C3	D2	R2	7.5	66	54.12	107.5	7.85	ND	13.04	ND	2
	S2	C3	D2	R3	7.5	64.9	54.47	107.5	7.85	ND	0.35	0.002	5
	S3	C3	D2	R1	7.5	121	74.8	146.5	ND	ND	12.48	0.002	5
	S3	C3	D2	R2	7.5	121	75.1	148.2	ND	ND	12.77	ND	6
	S3	C3	D2	R3	7.5	121	75.42	148.8	ND	ND	0.3	0.002	4
	S4	C3	D2	R1	7.3	80.3	80.4	164.2	6	5.828	12.62	ND	5
	S4	C3	D2	R2	7.3	80.6	81	165.1	6	5.828	12.83	0.002	6
	S4	C3	D2	R3	7.3	83.2	81.35	165.8	6	5.828	0.22	0.002	5
	S1	C4	D2	R1	7.4	21.3	109	218.2	ND	0.003	12.34	0.002	7
	S1	C4	D2	R2	7.4	20.1	106.2	212.4	ND	0.003	12.52	ND	7
	S1	C4	D2	R3	7.3	19.5	106.2	212.6	ND	0.003	0.18	ND	5
	S2	C4	D2	R1	7.7	21.6	163.9	327.8	0.7	0.003	3.06	0.002	4
	S2	C4	D2	R2	7.7	21.7	166.4	332.6	0.7	0.003	12.65	0.002	6
	S2	C4	D2	R3	7.8	20.7	166.4	332.9	0.7	0.003	9.59	0.002	8
	S3	C4	D2	R1	7.3	22.3	173.1	346	0.7	0.003	12.42	ND	8
	S3	C4	D2	R2	7.3	23.9	175.6	351.2	0.7	0.003	12.48	ND	4
	S3	C4	D2	R3	7.3	25.5	175.9	351.7	0.7	0.003	0.06	ND	6
	S4	C4	D2	R1	7.1	12.2	346.4	692.6	2.57	0.005	12.46	0.004	6
	S4	C4	D2	R2	7.1	11.1	348.6	697	2.57	0.005	12.6	0.002	8
	S4	C4	D2	R3	7.1	10.7	350.3	700	2.57	0.005	0.14	0.002	5
				Sampled sites: S1-Fresh water on the stream before effluent discharge, S2- Effluent from industry, S3-Point of effluent discharge into the stream and S4-Mixture of effluent and fresh water).
				ND-Not detected. Days: D1-Dry weather, D2-after down pours. FTU-Formazin Turbidity Unit, CFU-Colony Forming Units
